# Supplementary material for: Enhanced antiviral immunity and dampened inflammation in llama lymph nodes upon MERS-CoV sensing: bridging innate and adaptive cellular immune responses in camelid reservoirs
Source: Front Immunol. 2023 Jun 14;14:1205080. doi: 10.3389/fimmu.2023.1205080 (PMC10300347; doi:10.3389/fimmu.2023.1205080)
Supplement: Supplementary file 2 [file Table_1.xlsx]

## Sheet: LN cells
			IFNs					ISGs			Inflammatory cytokines										Chemokines				PRRs					Downsrteam signaling regulators/adaptors
Animal	MERS-CoV strain	Condition	IFN-alpha	IFN-beta	IFN-gamma	IFN-lambda1	IFN-lambda3	ISG15	OAS1	MX1	MIF	TNF-α	IL-2	IL-12p35	IL-1beta	IL-6	IL-8	IL-4	IL-10	IL-15	CCL2	CCL3 (MIP-1α)	CXCL1	CXCL10	RIG-1	MDA-5	TLR-3	TLR-7	NLRP3	AZI2	CARD9	CASP1	IKBKB	IRF3	IRF5	IRF7	MAVS	NFKB1	NFKBIA	PACT	PYCARD	RELA	STAT-1	TBK1	TRIM 25
LL1	Egypt/2013	24 hpe	1.55719	3.33123	20.4415	0.567434	95.2474	13.1128	35.8121	19.8517	0.819269	1.22783	7.63471	4.0098	0.91869	2.80271	0.934941	0.763149	1.15712	1.79233	1.59792	3.89542	1.02896	8.68658	5.25933	5.19712	0.848382	1.69713	0.419714	1.02495	0.631903	0.689625	0.686066	0.644055	0.54928	5.78527	0.785868	0.702	1.03514	0.478056	0.311132	0.576104	2.5707	1.06001	2.68271
LL2	Egypt/2013	24 hpe	1.00333	2.16695	6.99779	0.219611	53.5045	8.36974	20.9547	30.333	1.15739	0.736503	2.64018	2.29809	0.689623	1.01569	0.600556	0.206097	0.474043	1.70231	2.50975	2.75383	0.832977	3.24187	3.30579	3.25737	1.78174	1.50074	0.413804	0.825196	0.973969	0.434879	0.66078	0.749805	0.455101	3.70904	0.669416	0.433477	0.611447	0.349418	0.459096	0.758834	2.00064	0.62635	2.67864
LL1	Egypt/2013	24 hpe	0.792679	2.49473	14.693	0.22042	62.7056	8.40673	19.6208	11.0036	0.79758	1.0059	5.79472	2.84378	0.635703	1.8573	0.656565	1.37772	0.898405	1.33856	1.46828	3.26203	0.840798	5.67857	4.08056	3.0967	0.439464	1.36779	0.261567	0.736349	0.615488	0.563133	0.579687	0.653379	0.412357	3.9363	0.697857	0.46943	0.649634	0.379362	0.351612	0.654779	1.961	0.772932	2.00625
LL2	Egypt/2013	24 hpe	1.93141	5.13661	9.20016	0.455878	88.9952	11.1683	54.1781	57.6445	1.43392	1.08409	2.43075	3.82021	1.09702	0.777538	1.08398	1.39385	0.66347	2.56611	2.79061	2.77107	1.12571	4.79689	5.50485	4.86875	2.79086	1.85672	0.34576	1.3477	1.23845	0.744557	1.01809	0.799673	0.628483	6.08355	0.889437	0.726877	0.78056	0.457439	0.367683	0.825046	3.57506	0.785979	3.28885
LL1	Egypt/2013	24 hpe	1.41374	2.62849	19.0118	0.398797	117.097	12.2185	47.0765	18.5014	0.956264	1.49998	6.43406	4.5601	1.01968	3.06328	1.01697	1.43138	1.25237	1.87741	1.60857	4.58679	1.04656	6.7182	5.76297	4.10007	0.809331	1.8074	0.655807	1.15407	0.529424	0.825932	0.823781	0.722019	0.615212	6.2553	0.98886	0.728755	1.04497	0.463013	0.343102	0.710759	2.76752	0.944743	2.83215
LL2	Egypt/2013	24 hpe	1.64232	1.95307	13.0563	0.246585	16.6396	11.7988	42.1831	50.9814	1.05152	1.04261	4.41396	3.68836	1.28879	1.68121	1.08202	1.47464	0.50618	2.72242	3.04517	3.08793	1.28652	4.46552	6.64596	5.12313	3.06746	1.99176	0.480042	1.20469	1.27926	0.679581	1.02212	0.912662	0.734744	5.6142	0.877755	0.802102	1.05566	0.511137	0.352766	0.846842	3.2167	0.869781	3.39192
LL3	Qatar15/2015	24 hpe	8.44375	26.0962	29.4655	0.814179	2208.08	39.9632	35.2726	60.5661	1.15025	1.17551	3.69997	1.26713	0.785212	3.32893	1.26641	4.42715	1.41679	3.28613	3.37977	8.19783	0.953833	19.7287	16.1564	10.1103	1.69178	3.90504	0.8399	1.07121	0.962404	1.40627	0.884705	1.31835	1.15846	7.46829	1.29148	0.516405	0.878268	0.456074	1.04433	1.19146	2.43163	1.54326	3.28083
LL4	Qatar15/2015	24 hpe	5.04918	10.3942	13.9066	1.38211	367.923	29.0113	60.4362	34.11	0.415369	1.10691	3.8721	1.75213	1.51556	2.10141	2.04443	4.07728	0.502227	4.88585	4.00681	9.26295	1.70532	23.3904	18.564	13.8408	1.69769	4.8227	1.84847	1.28033	1.0437	1.50913	1.29856	1.70803	1.23328	8.15709	1.18209	0.629111	0.653636	0.521806	0.344657	1.8001	3.68105	1.76637	4.56115
LL3	Qatar15/2015	24 hpe	9.38414	28.5864	50.0225	0.943421	1934.18	50.0294	65.81	106.059	1.11043	1.42876	6.21119	3.99018	1.39689	5.54161	1.9662	7.62396	2.44086	4.72885	3.98991	9.66823	0.864767	26.2419	29.795	17.2885	2.94467	5.04639	0.955008	1.45338	1.42599	2.57647	1.53551	1.53323	1.62879	10.8396	1.76703	0.866522	1.16638	0.714393	1.51519	1.39959	3.66946	2.14205	3.90968
LL4	Qatar15/2015	24 hpe	9.04158	24.8285	23.2603	0.829867	689.476	34.4903	127.701	62.2746	0.685316	1.31436	4.27525	2.44439	2.29412	2.58737	2.27983	4.59893	0.526617	6.93053	3.28459	7.78637	1.75188	24.9279	27.778	17.4171	1.89611	4.8937	1.6311	1.95243	1.10478	2.43369	1.7593	1.72964	1.33121	11.8638	1.3063	1.05265	0.925009	0.636169	0.386627	1.65285	5.22433	2.17201	5.7936
LL3	Qatar15/2015	24 hpe	8.30335	31.9964	50.7495	1.70573	2213.91	51.727	87.2081	131.134	1.21843	1.87981	5.89843	4.52448	1.57099	4.68461	2.20169	6.4878	2.36141	4.7468	3.92959	10.7623	1.10055	27.2515	25.6041	16.5164	2.73881	4.92401	1.30592	2.05199	1.92844	2.77023	1.98051	1.55538	1.81714	12.2671	1.98847	1.07119	1.48076	0.903679	1.13921	1.44176	4.33355	2.26187	4.87316
LL4	Qatar15/2015	24 hpe	8.27885	18.6629	12.5343	1.78122	489.192	42.1246	140.52	67.8166	0.806137	1.3453	4.30952	2.31135	2.69347	2.19738	2.79453	4.15567	0.60939	6.93381	4.2293	7.94927	2.1227	24.9572	28.8965	18.7529	2.79979	6.24511	1.98245	2.22701	1.07663	2.70232	2.14906	1.97018	1.83639	13.0756	1.71408	1.18931	1.04058	0.800719	0.443351	1.89407	5.92176	2.5431	5.99916
LL1	Egypt/2013	48 hpe	0.244108	0.508935	23.5726	0.11595	0.969151	1.99034	3.78623	2.55143	0.782411	0.512166	0.700933	1.2375	0.138283	0.635423	0.546689	1.00679	0.437202	0.66725	0.67928	2.14124	0.394609	1.44155	1.05734	0.980369	0.15519	0.387676	0.302786	0.454385	0.391609	0.180501	0.20877	0.344219	0.235184	1.94085	0.295843	0.402554	0.570461	0.233923	0.245981	0.227363	0.982488	0.486475	0.756526
LL2	Egypt/2013	48 hpe	0.451443	1.28663	14.672	0.224559	2.87862	2.985	5.61974	11.2548	1.35038	0.475114	0.957023	1.06506	0.411235	0.471277	0.967223	Non-expressed in this cells	0.345484	1.64607	2.45357	1.79683	0.699571	2.60065	2.20813	1.77983	0.967845	0.761475	0.236996	0.606712	1.87229	0.289496	0.583462	0.698639	0.387214	3.19226	0.383265	0.476609	0.613876	0.258027	0.32633	0.476883	2.02337	0.538629	1.34271
LL1	Egypt/2013	48 hpe	0.657336	3.36753	38.6751	0.539165	2.6798	1.99859	3.81607	2.97888	0.783389	0.510663	1.68554	0.50322	0.107046	0.700655	0.518956	1.03874	0.523879	0.812246	0.835921	1.76898	0.484697	1.5478	1.73518	1.46816	0.249781	0.545539	0.219413	0.429514	0.533816	0.149299	0.262716	0.388259	0.259276	2.05839	0.316641	0.396742	0.522128	0.181048	0.273965	0.281905	1.01769	0.526617	0.694288
LL2	Egypt/2013	48 hpe	0.645438	1.94165	17.8585	0.314185	Non-expressed in this cells	2.09957	3.23094	7.3407	0.890174	0.362151	1.26495	0.569177	0.259784	0.690424	0.709105	1.26465	0.329797	1.9286	2.95624	1.13384	0.500297	3.37484	3.28566	2.42627	1.29474	0.789821	0.190981	0.367243	0.671279	0.19111	0.436062	0.714463	0.3032	2.12219	0.301641	0.301895	0.476238	0.136222	0.357729	0.39018	1.34516	0.537887	0.813549
LL1	Egypt/2013	48 hpe	0.311343	0.409385	32.6562	0.125788	Non-expressed in this cells	2.8856	5.95624	3.84428	1.61106	0.547136	1.57235	1.14978	0.163614	0.798372	0.616772	0.770059	0.536687	0.827267	0.896775	2.52874	0.444862	1.46544	1.36197	1.05282	0.150641	0.45542	0.279282	0.645741	0.654863	0.236711	0.352349	0.408817	0.251977	2.53128	0.367919	0.480107	0.577822	0.288437	0.313327	0.302713	1.40003	0.524223	0.994043
LL2	Egypt/2013	48 hpe	0.503949	0.331766	12.9503	0.168474	1.27761	3.30112	3.49846	10.056	1.15321	0.332467	1.82129	0.918286	0.309458	0.718178	0.852983	0.22983	0.290161	1.92366	2.65752	1.24885	0.601256	2.9223	2.84181	2.14277	1.35998	0.820889	0.314371	0.497319	0.804383	0.268311	0.614349	0.68693	0.411377	2.70129	0.387443	0.403127	0.556163	0.184521	0.367448	0.437774	1.64932	0.551392	1.18139
LL3	Qatar15/2015	48 hpe	1.26855	Non-expressed in this cells	92.5593	0.192507	26.5517	20.4605	13.719	41.5023	1.0404	0.57437	2.59407	1.4918	0.451787	4.00517	1.76949	3.28261	1.23356	3.66464	3.65425	6.20747	0.889013	7.3796	14.0357	7.81957	1.46522	3.4401	0.791072	1.03472	1.59288	1.14538	1.11758	1.60846	1.35605	6.5592	1.10032	0.771619	0.912621	0.473657	1.37875	1.03802	2.51104	1.86789	1.91913
LL4	Qatar15/2015	48 hpe	1.71098	3.05445	28.9887	0.680053	44.3856	9.60916	20.0269	15.5026	0.540029	0.646986	2.14043	0.976517	0.663473	1.95505	1.35832	4.39924	0.346064	3.09329	2.51416	6.32171	0.830141	12.4651	9.50463	5.28615	1.41963	2.31021	1.03909	0.874834	0.397344	0.823321	1.10431	1.2301	0.996381	6.15871	0.712774	0.717691	0.710564	0.339248	0.508676	0.987148	2.42068	1.4253	1.82033
LL3	Qatar15/2015	48 hpe	0.85565	1.05987	87.665	0.308567	14.4188	15.2019	6.65019	28.4581	0.909882	0.514143	2.68142	0.978057	0.409849	2.86821	1.80191	5.57779	1.33732	3.83976	4.4083	4.10639	0.610812	8.18743	13.5137	7.37186	2.18664	3.46164	0.913996	0.608631	1.85603	0.904893	0.78985	1.31143	1.07739	4.84291	0.724986	0.608584	0.80311	0.41453	1.76128	0.761589	1.98662	1.76178	1.44693
LL4	Qatar15/2015	48 hpe	1.49795	1.27741	27.6479	0.776757	9.59562	9.89745	18.24	16.8866	0.618496	0.657397	2.55672	0.245556	0.711137	1.99777	1.45861	1.88047	0.353909	3.46294	2.46298	5.0183	0.88949	11.264	8.77599	5.13482	1.05537	2.20117	0.959513	0.884661	1.11518	0.786923	1.09301	1.15755	0.902694	7.07988	0.670155	0.737536	0.701972	0.356895	0.560095	0.878507	2.74797	1.29777	2.34516
LL4	Qatar15/2015	48 hpe	1.64354	2.63308	31.9735	0.686368	8.62996	13.2043	19.9454	19.7225	0.984903	0.687388	2.62319	0.448361	0.638284	2.01761	1.9344	2.91384	0.50583	3.49186	3.08536	7.83435	0.898091	13.1298	10.5414	6.02578	1.57502	2.71209	1.15745	0.949658	0.921031	0.887047	1.32006	1.4955	1.10018	7.25198	0.806406	0.730101	0.732356	0.322176	0.650443	1.11275	2.69264	1.4918	2.28856
LL1	Media only	24 hpe	1.14499	0.956265	0.241441	0.647407	1.69881	0.589181	1.59473	0.27527	1.20736	1.5295	1.12697	0.572323	0.562718	1.02979	0.871232	0.540249	1.20979	0.840173	2.48698	1.6672	0.808984	0.689995	0.936076	1.07083	1.33924	1.08448	0.555061	0.907894	2.15131	0.746332	1.36885	1.11056	1.21969	0.998807	1.37982	0.92331	1.61452	0.845192	1.46338	1.05883	0.848119	1.12163	0.976072
LL2	Media only	24 hpe	1.20781	1.46974	0.166696	0.256469	3.25998	0.396738	0.687607	0.821623	0.912619	0.649822	0.927857	0.536336	0.230936	0.578194	0.474293	Non-expressed in this cells	0.271036	1.37557	3.26243	1.71205	0.456227	1.47528	0.889543	0.747306	2.48005	1.06135	0.134286	0.611372	0.660268	0.423447	0.905082	1.31944	0.784109	0.776911	1.29268	0.439182	0.653995	0.386728	1.09111	1.54601	1.14186	0.665845	0.990568
LL1	Media only	24 hpe	1.55201	0.361189	0.374907	0.733174	7.49724	0.633306	1.4286	0.433517	1.18596	1.74202	1.45102	1.30782	0.647277	1.17729	1.00107	Non-expressed in this cells	1.17012	0.949154	2.50698	1.57945	0.997271	0.502674	0.714024	0.836259	1.49114	1.17636	0.461554	0.986325	3.04839	0.820211	1.31918	1.19542	1.30481	1.077	1.6981	0.941957	1.49093	0.84757	1.50415	1.1759	0.775189	1.35235	1.07274
LL2	Media only	24 hpe	1.96779	6.9255	0.399203	1.14644	15.3031	0.503848	1.00646	1.12404	1.46238	1.04414	1.27167	2.2216	0.542511	1.01106	0.678942	Non-expressed in this cells	0.456307	1.71252	3.36294	2.06016	0.691341	1.71731	1.16814	1.32517	3.92483	1.4173	0.461348	1.10648	1.30546	0.721626	1.23645	1.27762	0.970518	0.954298	1.18988	0.835143	1.04046	0.661088	0.7601	1.18622	1.51247	1.03331	1.00562
LL1	Media only	24 hpe	1.11672	1.74379	0.177126	0.977279	2.14667	0.433109	0.834242	0.152218	1.20181	1.0848	0.433835	1.33346	0.416622	0.673978	0.559719	Non-expressed in this cells	0.836861	0.563473	2.38542	1.37508	0.743381	0.439379	0.442849	0.659596	1.12856	0.962601	0.551173	0.678022	0.664471	0.508522	0.861129	1.09392	0.966745	0.603505	1.36569	0.565206	1.01973	0.613801	1.78	1.23815	0.571889	0.874161	0.977644
LL2	Media only	24 hpe	1.24732	0.414975	0.792471	1.80053	23.3552	0.586822	1.06273	1.75823	2.06563	0.91113	1.48631	2.61948	0.552727	0.850745	0.690283	0.433871	0.468409	1.95153	2.87829	1.5982	0.481884	1.67586	1.16658	1.33527	4.16165	1.00678	0.507381	0.878681	2.09408	0.515145	1.04504	1.07844	0.967038	1.43142	1.02751	0.666123	1.165	0.668181	1.0914	0.995038	1.55916	0.97217	0.827454
LL3	Media only	24 hpe	0.650339	0.452567	0.644455	1.87885	13.2159	0.990928	0.580271	1.82616	0.817565	1.06636	0.869582	1.22988	0.635782	0.95328	1.30089	0.88779	0.493567	0.847855	2.90894	3.45811	1.0708	1.70766	1.2755	0.816321	0.847026	1.0288	0.610722	0.465585	1.60398	0.486946	0.697448	1.1234	0.976589	1.205	1.35249	0.44724	0.821981	0.367342	2.02446	1.386	0.92472	0.914999	1.08481
LL4	Media only	24 hpe	2.49665	0.904577	2.61621	2.47317	Non-expressed in this cells	1.01576	1.18303	0.726804	0.41997	0.664876	1.31097	1.77772	1.09106	1.08532	1.55608	1.1942	0.159475	2.74599	3.66171	4.32479	1.30366	4.79764	2.00717	1.80154	1.57175	1.42835	0.996491	0.513618	0.286314	0.805339	1.01005	1.66765	1.1332	1.54067	1.20457	0.458475	0.508435	0.439296	0.994631	2.07655	1.94678	1.1884	1.11048
LL3	Media only	24 hpe	1.72783	Non-expressed in this cells	2.7241	1.07572	1.95934	2.90911	2.30005	5.06454	2.44913	1.67839	2.10591	1.31426	1.96323	2.34813	2.68982	3.0061	1.12944	2.15132	3.94198	5.35854	1.76195	3.73621	2.85902	1.58513	2.25773	1.6036	1.57563	1.10225	3.07214	1.56793	1.4794	1.53877	1.5929	2.62877	1.83607	0.992846	1.47142	0.891648	2.62728	1.36007	2.63251	1.50452	1.85833
LL4	Media only	24 hpe	2.66249	1.51143	4.99965	0.779473	2.66689	1.4629	3.90941	1.48892	0.790662	1.38609	2.16518	2.46793	2.36091	1.60982	2.4465	1.90321	0.275361	3.16228	3.84016	5.24058	2.15811	5.62786	3.27591	2.14146	1.91182	1.98161	1.63298	1.20945	1.49515	1.34622	1.69693	1.96064	1.71617	2.33348	1.64809	0.984731	0.712508	0.747105	0.986658	1.85196	3.08388	1.54597	1.35549
LL3	Media only	24 hpe	1.67977	1.09512	3.52365	1.73983	Non-expressed in this cells	6.19581	4.99963	12.9812	2.81142	2.00907	2.34063	1.7477	2.05585	2.83597	3.309	4.10264	1.19212	2.45244	4.40992	5.15426	2.00341	4.14531	4.34532	2.8022	2.26376	1.95644	1.26897	1.1271	5.44049	1.38131	1.31646	1.49556	1.65821	3.62247	1.76407	1.13698	1.57458	0.971113	3.18134	1.22561	2.40896	1.74117	1.9491
LL4	Media only	24 hpe	3.46375	2.02694	6.22501	1.65364	Non-expressed in this cells	1.56742	4.43085	1.98243	0.743764	1.39947	2.84682	2.32256	2.6928	1.50981	2.7553	4.71843	0.320305	3.75227	3.48021	5.23446	2.10854	7.98286	3.30409	2.45849	1.58368	1.62241	1.62632	1.19268	1.90821	1.25059	1.38801	1.46176	1.42772	3.37579	1.25802	1.16854	0.984046	0.775067	0.709947	1.41105	3.75714	1.56355	1.5692
LL1	Media only	48 hpe	1.10429	0.375042	0.51798	0.172216	4.01972	0.847229	1.40067	0.697299	2.2932	0.784591	1.04524	1.39723	0.589357	0.857987	1.87099	0.446986	0.715142	1.009	3.59067	1.81118	1.30886	0.913566	1.00869	1.07918	1.22168	0.950605	0.554046	0.721315	2.81044	0.615633	1.09562	1.08049	1.0773	1.25034	0.682098	0.769819	1.17945	0.643802	1.49597	0.813964	0.90882	1.15367	0.980899
LL2	Media only	48 hpe	1.43064	0.999596	2.74702	0.635934	1.33726	1.20899	2.45899	2.73846	3.00955	0.671616	1.04658	2.66068	0.854506	0.488492	1.60497	Non-expressed in this cells	0.394795	2.46817	4.06312	2.03635	1.21338	3.76035	1.57415	1.31607	2.84749	1.02141	0.590357	0.889141	1.82961	0.668888	1.37373	1.25214	0.973338	2.76069	0.76788	0.740144	0.971422	0.590996	0.757394	1.00793	2.74995	0.859797	1.31415
LL1	Media only	48 hpe	1.18059	0.670527	0.618975	0.395239	9.21496	0.718631	2.61531	0.432303	2.13773	0.977937	0.662778	1.01365	0.984974	0.857066	1.47832	1.44513	0.71478	0.981636	3.99739	2.27621	1.28408	0.65911	0.885331	0.816657	1.19833	0.862028	0.602911	0.959441	2.68917	0.749646	1.2848	1.07258	1.20643	1.18372	0.98762	0.932908	1.24914	0.886254	1.52546	0.94204	1.06763	1.13735	1.14119
LL2	Media only	48 hpe	1.44629	0.367043	2.07214	0.848031	Non-expressed in this cells	1.1691	2.76615	2.85972	2.75684	0.712231	0.948579	2.32121	1.04503	0.713859	1.69353	1.11453	0.412783	2.28999	4.80843	2.83554	1.16364	2.80817	1.59154	1.23453	4.38199	1.0384	0.532476	0.982042	2.37583	0.857529	1.3219	1.40066	1.03076	1.97826	0.899827	0.87123	0.929654	0.616424	1.00411	1.02073	2.68025	0.96895	1.43085
LL1	Media only	48 hpe	1.59616	0.463471	0.44467	0.411887	10.7534	0.749301	2.16733	0.750004	2.73371	1.06352	1.00686	2.47858	1.01674	1.08199	1.72542	1.89506	0.663438	0.934932	3.9419	2.50055	1.33815	0.730219	0.65595	0.87915	1.27053	0.841465	0.727664	0.994657	4.75028	0.807934	1.80007	0.973001	1.41929	1.39697	1.31326	0.92675	1.12598	0.870816	1.58999	1.13765	0.834919	1.12395	1.31606
LL2	Media only	48 hpe	2.02984	Non-expressed in this cells	1.19504	0.869151	Non-expressed in this cells	1.02943	1.74791	2.97162	2.60793	0.688037	1.10822	2.43989	0.937668	0.915138	1.49828	0.364718	0.45485	1.82863	3.91299	2.44616	1.09885	2.33261	0.876089	1.01067	3.36668	0.911115	0.46449	1.02909	2.82749	0.771251	1.70686	1.01324	1.11647	1.97601	1.08829	0.71492	0.777711	0.538347	1.06406	1.0482	1.74127	0.777744	1.32589
LL3	Media only	48 hpe	1.16976	1.50955	2.68189	1.39281	Non-expressed in this cells	6.22169	4.92139	13.6251	3.12485	0.908959	0.763344	1.23837	1.24259	1.6222	3.26137	1.18489	0.761663	2.0052	4.01093	2.77648	1.72576	2.65827	3.61634	2.23575	1.58039	1.49512	1.53774	0.926415	5.37319	0.943327	1.25634	1.41241	1.4427	3.81414	1.05714	0.960245	1.1135	0.723947	2.82358	1.07653	1.99244	1.3739	1.82048
LL4	Media only	48 hpe	2.43037	0.91993	5.71657	1.22954	Non-expressed in this cells	2.26584	5.00958	1.72236	1.54601	0.770773	2.12593	1.44259	1.64596	0.903217	2.89755	1.84751	0.211941	3.48926	3.40005	3.21721	1.56229	5.18682	2.77699	1.86215	1.59319	1.26996	0.995825	1.09413	2.70175	1.27628	1.44316	1.49491	1.22542	4.2708	0.966431	0.960898	0.739409	0.640531	0.74964	1.22928	3.76166	1.35642	1.78989
LL3	Media only	48 hpe	3.67454	Non-expressed in this cells	2.50186	0.438531	Non-expressed in this cells	2.95896	2.24305	12.4584	5.17232	1.55149	1.56392	5.9336	1.52441	2.03386	7.32016	Non-expressed in this cells	0.967121	3.65287	3.417	13.906	6.20034	2.31181	2.48856	5.15443	2.64034	1.62514	2.78813	4.10596	35.1216	1.59985	9.2729	3.76417	10.0689	14.9452	9.65018	4.95529	7.54121	1.39357	1.78196	6.42104	2.44998	2.96558	6.23441
LL4	Media only	48 hpe	2.45854	0.674715	10.0634	0.509866	Non-expressed in this cells	3.25486	8.96758	2.91846	1.45576	0.934285	2.86791	1.69596	1.28278	1.25735	3.03401	3.91999	0.237862	3.6436	4.08531	5.07573	1.53678	7.91094	2.04164	1.76704	1.51947	1.39389	1.16888	1.381	2.86278	1.22094	1.91802	1.36478	1.30054	6.06821	1.27131	1.04404	0.927154	0.701379	0.606253	1.42963	3.71249	1.37924	2.38018
LL3	Media only	48 hpe	1.52432	0.85026	1.85286	0.738469	7.96945	4.0476	3.55413	8.65189	3.09916	1.0332	1.04534	1.71194	1.66039	1.40218	3.49676	2.42123	0.703243	1.83135	3.7033	3.49873	1.57763	2.15029	2.11667	1.47584	1.95608	1.33526	1.58497	1.09018	5.26447	1.31914	1.79749	1.27808	1.76458	3.15258	1.60554	1.1633	1.16016	0.876657	2.68449	1.39668	1.83091	1.5544	1.99937
LL4	Media only	48 hpe	2.90235	0.647913	9.65238	1.05908	15.0811	5.00449	10.2822	7.01076	1.34324	0.788061	1.70622	1.75378	1.56817	1.33834	2.74644	3.16893	0.283018	3.85487	3.66429	5.39099	1.27093	6.82848	3.0852	2.39289	1.50857	1.4553	1.38631	1.27874	2.56352	1.30026	2.06774	1.28855	1.25118	5.31422	1.33391	0.958261	0.687834	0.569891	0.726461	1.48127	3.07153	1.39993	2.54689
	Table S1. Relative expression of immune-related genes in primed lymph node (LN) cells of llamas re-stimulated with MERS-CoV. Llama LN cells were seeded in triplicates and exposed to MERS-CoV Qatar15/2015, Egypt/2013 or cultured in media only. After, RNA was extracted and converted to cDNA. The Fluidigm Biomark microfluidic qPCR assay was used to amplify and quantify transcripts of immune-related …
